# Supplementary material for: ﻿Phylogenetic analysis suggests early divergence followed by convergent morphological evolution in the Silene sections Odontopetalae and Sordidae (Caryophyllaceae)
Source: PhytoKeys. 2025 Oct 24;265:123–45. doi: 10.3897/phytokeys.265.165998 (PMC12579334; doi:10.3897/phytokeys.265.165998)
Supplement: Supplementary material 2 — Maximum likelihood gene trees inferred from five loci [file phytokeys-265-123_article-165998__-s002.txt]

((((S5_odontopetala:0.004335166618217654,(S_odontopetala_2:0.000001,S4_odontopetala:0.000001)83:0.004067968074585674)73:0.0013497700965226687,(S_odontopetala_3:0.000001,S_odontopetala_4:0.0013299811273102611)71:0.0013107817851108498)56:0.000001,S_joerstadii:0.00522433902793094)72:0.0017423758159843435,(((((((S_salamandra_2:0.000001,S_salamandra:0.0014740044233879923)95:0.004472073990312023,(((S_cryptoneura_3:0.000001,S_cryptoneura_2:0.000001)62:0.000001,(S10_cryptoneura:0.000001,(S_insularis:0.000001,S_insularis_2:0.000001)82:0.0026854015884486796)59:0.0013353857583077442)54:0.0013335601364477426,S11_cryptoneura:0.000001)54:0.0013452531867725155)82:0.004239773248591867,S_cryptoneura:0.012425614732617241)55:0.0035595615415715182,S9_cryptoneura:0.000001)53:0.0048941944053916995,(S_ertekinii_2:0.000001,(S_ertekinii_3:0.0026507185714866933,((S8_ertekinii:0.0018246506192952758,S_ertekinii_4:0.000001)54:0.0012924923218414531,S_ertekinii:0.0033152106165605993)37:0.0012918824907162832)32:0.0013231893473698735)89:0.009793101033056157)97:0.019350281661432378,((S_nemoralis_2:0.000001,(S_nemoralis_3:0.0013961479473053298,(((S_italica:0.010065220648237344,S_italica_3:0.0013309140301073147)47:0.001372597962637051,S_italica_2:0.000001)28:0.000001,S_nemoralis:0.0013927883705103015)34:0.000001)49:0.0013180744887004965)100:0.035096991739808174,(S_schafta_3:0.000995,(S_schafta_2:0.000001,S_schafta:0.000001)100:0.00819368186601778)100:0.03355052835124634)84:0.01129264445438361)73:0.010325267280430652,(((((S_uralensis:0.0039411084194743585,S_uralensis_3:0.0012831724011858508)31:0.000001,S_uralensis_2:0.0012811810834498312)97:0.005548325336555592,((S_davidii:0.000001,S_davidii_2:0.000001)100:0.01169664334435506,(S_seoulensis:0.01868500865828741,(S_samojedorum:0.000001,(S_ajanensis:0.000001,(S_samojedorum_2:0.000001,(S_ajanensis_2:0.000001,S_ajanensis_3:0.000001)99:0.000001)87:0.000001)56:0.000001)100:0.0204888283685102)34:0.0015767525242815737)52:0.0023768014349972327)94:0.008495469927237998,((S6_sordida:0.000001,S_sordida:0.0015077659059818944)82:0.000001,S7_sordida:0.000001)100:0.015405346006767906)23:0.0022514667507341985,(S3_odontopetala:0.0061153223715006404,(S2_odontopetala:0.002836949232477471,(S1_odontopetala:0.0038861200484604902,S_odontopetala:0.0032086168636293287)61:0.0015915919061406613)67:0.000001)65:0.006035138691873293)20:0.0023533855225484315)60:0.0011705891584091804,S_auriculata:0.008019755222169887);
(S_nemoralis_4:0.004227808082566258,((S_samojedorum_4:0.018124923465925858,(S_schafta_5:0.000001,S_schafta_4:0.000001)100:0.001977826563780343)99:0.013832467387744646,(((S_ertekinii_6:0.005226121196929375,((S_ertekinii_8:0.000001,S_ertekinii_5:0.000001)95:0.002806457039042828,S_ertekinii_7:0.005067783336255959)71:0.000001)99:0.008084991631817659,(S_cryptoneura_4:0.004164666918030892,(((S10_cryptoneura_2:0.0013959341658785565,S_cryptoneura_7:0.000001)61:0.0013534750648315033,(((S_cryptoneura_5:0.0014076292639947367,S_cryptoneura_6:0.000001)78:0.0014053225008044577,(S11_cryptoneura_2:0.0038469264087240946,(S_salamandra_3:0.010395925307799023,(S_salamandra_4:0.000001,S_salamandra_5:0.000001)99:0.000001)69:0.0024836555108433307)28:0.000001)35:0.000001,S_insularis_4:0.000001)9:0.000001)25:0.000001,S_insularis_3:0.0101214948240148)56:0.001252653146806135)95:0.006817664233050308)100:0.016454091025149588,((((((((S_ajanensis_7:0.003145481328811113,S_samojedorum_3:0.000001)43:0.000001,S_samojedorum_5:0.000001)75:0.0019907626989237315,(S_ajanensis_4:0.004190871968643336,S_ajanensis_5:0.000001)98:0.00468851511997924)89:0.004403674836729126,S_ajanensis_6:0.0015482809599255745)91:0.004306806657258724,S_seoulensis_2:0.007974152731285098)36:0.000001,(((S_uralensis_6:0.000001,S_uralensis_5:0.000001)97:0.000001,S_uralensis_4:0.0027065319863408383)90:0.0026171013181446674,(S_davidii_5:0.006288026001960163,(S_davidii_3:0.000001,S_davidii_4:0.004516944001061353)69:0.000001)95:0.0014943281047682918)84:0.003939163966653815)87:0.003946974187214963,((S_sordida_5:0.000001,(S7_sordida_2:0.000001,(S_sordida_2:0.000001,S6_sordida_2:0.000001)61:0.000001)95:0.000001)99:0.005317462181062323,((S_sordida_4:0.000001,S_sordida_3:0.0014988092821392079)97:0.000001,S_sordida_6:0.000001)99:0.005309645366831508)54:0.0012643077194364706)18:0.000001,(((S_joerstadii_4:0.000001,S_joerstadii_3:0.000001)38:0.000001,S_joerstadii_2:0.000001)98:0.002622686230292136,(S3_odontopetala_2:0.000001,(S2_odontopetala_2:0.000001,(S4_odontopetala_2:0.0013355619120043994,S5_odontopetala_2:0.000001)88:0.000001)61:0.000001)95:0.000001)97:0.0039293447203578545)73:0.0032909660981556045)100:0.05088796302609424)100:0.01521351458843165,S_italica_4:0.005581143668756874);
((S_joerstadii_5:0.003566100029163536,S4_odontopetala_3:0.000001)26:0.000001,((((S_schafta_6:0.000001,S_schafta_7:0.000001)100:0.01996142318870778,((S_sordida_7:0.000001,((S6_sordida_3:0.000001,S_sordida_9:0.000001)44:0.000001,S7_sordida_3:0.000001)61:0.000001)61:0.000001,S_sordida_8:0.0014863325937779384)100:0.025127917768353342)100:0.014193745969011634,(((S8_ertekinii_2:0.000001,(S_ertekinii_11:0.000001,S_ertekinii_12:0.000001)38:0.000001)81:0.000001,(S_ertekinii_9:0.000001,S_ertekinii_10:0.006109231054492768)70:0.0015120224231801034)100:0.01559259604870853,((S_cryptoneura_9:0.0014632472144498023,((S_cryptoneura_10:0.000001,S11_cryptoneura_3:0.000001)28:0.000001,S_cryptoneura_11:0.000001)79:0.000001)91:0.0014387336093179997,(S9_cryptoneura_2:0.000001,(S_salamandra_6:0.001461609501787324,(S10_cryptoneura_3:0.0064891978839247974,S_cryptoneura_8:0.000001)61:0.000001)42:0.001464235484139532)63:0.002963595074290378)100:0.011716206621575402)100:0.016365870020837787)100:0.009731391825916147,(S1_odontopetala_2:0.000001,(S2_odontopetala_3:0.0018301881696228082,S3_odontopetala_3:0.000001)61:0.000001)59:0.000001)44:0.000001,S5_odontopetala_3:0.0034330666615208327);
(S_joerstadii_6:0.000001,(S3_odontopetala_4:0.006806642947746502,(((S_auriculata_2:0.011577849139782537,(((S_schafta_8:0.018308117303046222,S_nemoralis_5:0.015015510403309252)100:0.01913322383858032,((S_davidii_7:0.00293412251641616,S_davidii_6:0.000001)94:0.004336787350283017,((((S_uralensis_7:0.0016805582420534291,S_uralensis_8:0.000001)88:0.003110741349153439,(S_uralensis_9:0.000001,S_uralensis_10:0.0016622621806829901)64:0.000001)72:0.0014567378577258364,S_ajanensis_10:0.010741236000605583)97:0.008138998045471383,((S_ajanensis_12:0.003916223898523753,(S_ajanensis_8:0.000001,S_ajanensis_9:0.001599479695734507)89:0.0016018549710133472)68:0.0016070785025098064,((S_samojedorum_6:0.005149008342275342,S_samojedorum_7:0.000001)51:0.000001,S_ajanensis_11:0.0034033334378448066)47:0.000001)100:0.01131829952871203)43:0.000001)100:0.019052979935916533)94:0.008195490746940223,((S6_sordida_4:0.000001,(S_sordida_10:0.001109391784810701,(S7_sordida_4:0.0024170443638006508,S_sordida_11:0.000001)21:0.000001)71:0.0011295224835829222)100:0.01844586518507918,(((S_ertekinii_13:0.01016304779504683,(S8_ertekinii_3:0.004996846238072936,(S_ertekinii_14:0.000001,S_ertekinii_15:0.000001)88:0.000001)100:0.008745083450997185)99:0.006384952925922732,(S_ertekinii_16:0.000001,(S_ertekinii_18:0.000001,S_ertekinii_17:0.000001)38:0.000001)100:0.008416096694920135)100:0.01602670648040507,((S11_cryptoneura_4:0.0015651927629940108,(S10_cryptoneura_4:0.000001,S9_cryptoneura_3:0.000001)58:0.000001)99:0.006306614023780036,(((S_insularis_6:0.001559362954593809,(S_salamandra_7:0.000001,S_insularis_5:0.000001)41:0.000001)21:0.000001,S_salamandra_8:0.000001)74:0.0015649396858236821,(S_cryptoneura_15:0.0015729468148321538,(S_cryptoneura_14:0.005085440415527223,(S_cryptoneura_13:0.000001,S_cryptoneura_12:0.0015770580277541058)71:0.000001)77:0.0015712647989133033)76:0.0015699590938864376)45:0.000001)99:0.01007984309615782)98:0.008777217614501604)100:0.00988270763068168)100:0.0070935422364771135)89:0.00316350167784939,(S4_odontopetala_4:0.000001,S_odontopetala_5:0.0015806231303659918)55:0.0015815457311854416)21:0.000001,(S5_odontopetala_4:0.000001,(S1_odontopetala_3:0.000001,S2_odontopetala_4:0.000001)68:0.000001)56:0.000001)57:0.0015865881195090295)50:0.000001,S_joerstadii_7:0.0031701088944186048);
(((S_samojedorum_8:0.0013250754796374704,S_ajanensis_14:0.000001)82:0.000001,S_ajanensis_15:0.000001)85:0.000001,(S_ajanensis_13:0.000001,(((S_uralensis_11:0.000001,(((((((S_italica_6:0.000001,S_italica_5:0.000001)91:0.000001,S_italica_7:0.0013395536161057023)92:0.0028926977337875065,S_nemoralis_6:0.000001)100:0.018890892715357807,((((((((S8_ertekinii_4:0.000001,(((S_ertekinii_21:0.000001,S_ertekinii_22:0.000001)88:0.000001,S_ertekinii_20:0.000001)59:0.000001,S_ertekinii_19:0.000001)63:0.000001)99:0.006100022563227772,((S_insularis_7:0.000001,(((S9_cryptoneura_4:0.000001,S_cryptoneura_17:0.000001)66:0.0012527075160264306,(S_salamandra_10:0.000001,S_insularis_8:0.000001)53:0.000001)24:0.000001,S_salamandra_9:0.000001)32:0.000001)46:0.000001,(S_cryptoneura_16:0.000001,((S10_cryptoneura_5:0.011648732936444113,S11_cryptoneura_5:0.005553271310469365)74:0.010817178668231982,S_cryptoneura_18:0.0019574450552310107)73:0.0018368618394210428)85:0.002507658602961412)71:0.0014771211994861553)100:0.014229648178235218,(S_sordida_12:0.000001,(S_sordida_14:0.000001,((S7_sordida_5:0.000001,S6_sordida_5:0.000001)97:0.000001,S_sordida_13:0.000001)57:0.000001)74:0.000001)99:0.006831518505125537)88:0.003805442147572743,(S4_odontopetala_5:0.001539791954404376,S1_odontopetala_4:0.000001)30:0.002386387827740114)10:0.000001,S_joerstadii_8:0.003971734817562067)4:0.000001,(S_odontopetala_8:0.000001,S_odontopetala_9:0.002645683502434961)64:0.0013186835757282472)6:0.000001,(S_odontopetala_7:0.000001,S_odontopetala_6:0.000001)66:0.0013228159377064487)46:0.002000579481572292,((S2_odontopetala_5:0.0038997974839733215,S3_odontopetala_5:0.0032437741094284963)79:0.0028870347593617832,S5_odontopetala_5:0.000001)53:0.001242813814785965)98:0.020551719800793216)38:0.0024445310102141683,(S_schafta_10:0.000001,S_schafta_9:0.000001)100:0.014304657293468607)93:0.012777486492361755,S_auriculata_3:0.020431636816027887)100:0.009736538111842044,S_seoulensis_3:0.004440714704134034)50:0.000001)13:0.000001,(S_davidii_8:0.000001,S_davidii_9:0.000001)68:0.0013857982960516196)31:0.000001,(S_uralensis_13:0.003010491618119142,S_uralensis_12:0.000001)64:0.0014692173763801613)100:0.007879197738318343)75:0.000001,S_samojedorum_9:0.000001);
