# Supplementary material for: ﻿Phylogenetic analysis suggests early divergence followed by convergent morphological evolution in the Silene sections Odontopetalae and Sordidae (Caryophyllaceae)
Source: PhytoKeys. 2025 Oct 24;265:123–45. doi: 10.3897/phytokeys.265.165998 (PMC12579334; doi:10.3897/phytokeys.265.165998)
Supplement: Supplementary material 5 — Species tree estimated under a strict clock model [file phytokeys-265-123_article-165998__-s005.tre]

#NEXUS

Begin taxa;
	Dimensions ntax=16;
		Taxlabels
			ajanensis
			auriculata
			cryptoneura
			davidii
			ertekinii
			insularis
			italica
			joerstadii
			nemoralis
			odontopetala
			salamandra
			samojedorum
			schafta
			seoulensis
			sordida
			uralensis
			;
End;
Begin trees;
	Translate
		     1 ajanensis,
		     2 auriculata,
		     3 cryptoneura,
		     4 davidii,
		     5 ertekinii,
		     6 insularis,
		     7 italica,
		     8 joerstadii,
		     9 nemoralis,
		    10 odontopetala,
		    11 salamandra,
		    12 samojedorum,
		    13 schafta,
		    14 seoulensis,
		    15 sordida,
		    16 uralensis
;
tree TREE_MCC_mean = ((((((1[&height=8.931116479810635E-16,height_95%_HPD={0.0,3.552713678800501E-15},height_median=0.0,height_range={0.0,5.329070518200751E-15},length=0.3635285330027255,length_95%_HPD={1.6291927435574394E-5,0.8299356174406753},length_median=0.321154146072578,length_range={1.6291927435574394E-5,1.7251776801126084},pop=1.4634452314330646,pop_95%_HPD={0.19151264882347213,3.7778014437763163},pop_median=0.9994581402813376,pop_range={0.13363923276221143,89.39049206985719}]:0.3636392772100366,12[&height=8.931116479810635E-16,height_95%_HPD={0.0,3.552713678800501E-15},height_median=0.0,height_range={0.0,5.329070518200751E-15},length=0.3635551050706503,length_95%_HPD={1.6291927435574394E-5,0.8299356174406753},length_median=0.321154146072578,length_range={1.6291927435574394E-5,1.7251776801126084},pop=1.2658301337936544,pop_95%_HPD={0.13626871309085345,3.384288835747876},pop_median=0.7912786113528425,pop_range={0.09177625159916453,142.24873948863458}]:0.3636392772100366)[&height=0.36363927721003747,height_95%_HPD={1.6291927439127107E-5,0.8299356174406753},height_median=0.3212905828311179,height_range={1.6291927439127107E-5,1.7251776801126102},length=2.6282001725775106,length_95%_HPD={0.9286400830098387,4.583636312750806},length_median=2.5622365493129227,length_range={0.14009172378347756,6.697490313395336},pop=1.091493508450221,pop_95%_HPD={0.323233973606442,2.0354792368229053},pop_median=0.9960545022918439,pop_range={0.14116288060030463,4.3993845788707215},posterior=0.9995556542990447]:2.611362437155554,(4[&height=8.737733931197855E-16,height_95%_HPD={0.0,1.7763568394002505E-15},height_median=0.0,height_range={0.0,5.329070518200751E-15},length=2.338525916986516,length_95%_HPD={0.9340263289427284,4.046140329655962},length_median=2.2333253544881515,length_range={0.11700057635681915,6.301151787741754},pop=0.8153514495173938,pop_95%_HPD={0.2060759128364132,1.6591187218424137},pop_median=0.6820081365329232,pop_range={0.1351151594734486,51.97424336323443}]:2.1489430715584192,16[&height=8.789039505319613E-16,height_95%_HPD={0.0,1.7763568394002505E-15},height_median=0.0,height_range={0.0,5.329070518200751E-15},length=2.2341001860041896,length_95%_HPD={0.8765473575978042,3.642162849227768},length_median=2.1694933005146915,length_range={0.11700057635681915,6.033728779947522},pop=0.8208754919692431,pop_95%_HPD={0.24669288150734592,1.5477799875188762},pop_median=0.7304056490050139,pop_range={0.17175126513284758,8.1032829149456}]:2.1489430715584192)[&height=2.14894307155842,height_95%_HPD={0.8734390851459519,3.4673300617611176},height_median=2.0889662955185333,height_range={0.11700057635681915,6.033728779947522},length=1.0103144327010016,length_95%_HPD={0.006001343973537132,2.3160986165508497},length_median=0.8772831035507629,length_range={0.0011295550975649604,4.513246419731995},pop=1.110472653366242,pop_95%_HPD={0.1813379272601744,2.82697399434523},pop_median=0.8373576583241883,pop_range={0.1271095499884077,11.95565928802029},posterior=0.6907353921350811]:0.8260586428071717)[&height=2.975001714365592,height_95%_HPD={1.5391005653734577,4.496863049971795},height_median=2.8939464666622,height_range={1.1688480418477933,6.301151787741754},length=1.5528655546940948,length_95%_HPD={1.5500431556780825E-4,3.2114301071783604},length_median=1.5021474894218425,length_range={1.5500431556780825E-4,5.142722248409876},pop=3.403335064852124,pop_95%_HPD={0.1659475141461565,9.397552721706688},pop_median=2.412370328741513,pop_range={0.1659475141461565,66.53204031336514},posterior=0.5727616085314374]:1.2007119148483194,14[&height=8.946902810309638E-16,height_95%_HPD={0.0,1.7763568394002505E-15},height_median=0.0,height_range={0.0,5.329070518200751E-15},length=3.736870610100216,length_95%_HPD={1.0592465697099804,6.123792137465666},length_median=3.7750431045255546,length_range={0.06262162780378233,9.118632600653028},pop=1.4351350393151265,pop_95%_HPD={0.12592925933781265,4.232542077597981},pop_median=0.8765146069206387,pop_range={0.12201663048716109,46.44935719665462}]:4.17571362921391)[&height=4.175713629213911,height_95%_HPD={2.2694651565105968,6.170277961279946},height_median=4.081321026739312,height_range={1.582062972956784,9.118632600653028},length=2.750800721569315,length_95%_HPD={0.43331532634984615,5.148357490721763},length_median=2.604306882592603,length_range={0.05587501054759603,8.076571666676106},pop=1.1307544878639428,pop_95%_HPD={0.19022280268163436,2.6492797428685213},pop_median=0.9013678685463453,pop_range={0.11677932011923906,11.926012112200027},posterior=0.9984447900466563]:2.917605620724461,((2[&height=8.982422053932392E-16,height_95%_HPD={0.0,1.7763568394002505E-15},height_median=0.0,height_range={0.0,3.552713678800501E-15},length=3.2025500840412837,length_95%_HPD={1.6500251108113382,5.081177372889295},length_median=3.0910554596033304,length_range={0.14548499882684673,7.9862735181331015},pop=1.4616004863097964,pop_95%_HPD={0.13253589929384976,4.449235725360306},pop_median=0.8764854441779785,pop_range={0.09907739097545847,86.63951498074111}]:3.212410318376416,(8[&height=8.682481774451346E-16,height_95%_HPD={0.0,1.7763568394002505E-15},height_median=0.0,height_range={0.0,3.552713678800501E-15},length=1.5531340021852025,length_95%_HPD={0.8513136785329181,2.39701507878587},length_median=1.5139483236344216,length_range={0.14548499882684673,3.4598720415420203},pop=0.5981162809881909,pop_95%_HPD={0.10743752059458937,1.3417500954277086},pop_median=0.4905781838367218,pop_range={0.08748339180289347,4.501308781372041}]:1.5531436195250792,10[&height=8.682481774451346E-16,height_95%_HPD={0.0,1.7763568394002505E-15},height_median=0.0,height_range={0.0,3.552713678800501E-15},length=1.553227097404465,length_95%_HPD={0.850495599123823,2.392615760807857},length_median=1.5139483236344216,length_range={0.550564962068659,3.4598720415420203},pop=4.188347333314687,pop_95%_HPD={1.2628257635781868,8.200278257634164},pop_median=3.673005392224945,pop_range={0.9576286997401061,35.69545135875459}]:1.5531436195250792)[&height=1.55314361952508,height_95%_HPD={0.850495599123823,2.392615760807857},height_median=1.5139483236344233,height_range={0.550564962068659,3.4598720415420203},length=1.6754150361665192,length_95%_HPD={0.41913203127865906,3.1949695188708507},length_median=1.538107932093002,length_range={0.059305053623473825,6.530642116933334},pop=0.5462583389586392,pop_95%_HPD={0.17389257826417048,1.0504969777856055},pop_median=0.4891032466988057,pop_range={0.13144902368448477,2.7000492954835216},posterior=0.9995556542990447]:1.659266698851337)[&height=3.212410318376417,height_95%_HPD={1.6805611619306546,4.958916718272704},height_median=3.0911859429300224,height_range={1.258052414549919,7.9862735181331015},length=2.6562553256475963,length_95%_HPD={0.1662246843284283,4.8574193950618145},length_median=2.58978682129003,length_range={0.0035836945621268157,7.677151552954577},pop=1.9641232695542084,pop_95%_HPD={0.269689875060915,4.728999919629681},pop_median=1.534529323856893,pop_range={0.14531335056365885,23.80366821973734},posterior=0.9537880471006444]:2.3692387897793905,15[&height=8.883757488313627E-16,height_95%_HPD={0.0,1.7763568394002505E-15},height_median=0.0,height_range={0.0,3.552713678800501E-15},length=5.725528383059924,length_95%_HPD={2.6987431229672953,8.791944229410754},length_median=5.650480318256358,length_range={0.4214400915968959,12.793067112281298},pop=0.4515871319995933,pop_95%_HPD={0.19031876708413273,0.7607210867311297},pop_median=0.4280246855992887,pop_range={0.12058509579212251,1.3783201125027162}]:5.581649108155807)[&height=5.5816491081558075,height_95%_HPD={2.9573842896017,8.275787516211471},height_median=5.503877841794241,height_range={1.7021031460815532,10.561044902779912},length=1.5666787506615183,length_95%_HPD={2.0317764953681205E-4,3.902712983765488},length_median=1.298774505084809,length_range={2.0317764953681205E-4,8.354248240310262},pop=2.0691785067764634,pop_95%_HPD={0.21768869989180514,5.449451276697958},pop_median=1.4794778511711777,pop_range={0.12517665157137467,45.290925003882606},posterior=0.8353699177960453]:1.5116701417825649)[&height=7.093319249938372,height_95%_HPD={4.623321137940564,9.713018960461394},height_median=6.939593638512186,height_range={3.4282477816284285,12.076719738469532},length=1.782499370408783,length_95%_HPD={2.9269738063764095E-4,4.24328401047309},length_median=1.5353436996486174,length_range={2.9269738063764095E-4,6.598066029000239},pop=2.8470808555658613,pop_95%_HPD={0.2358098140694172,7.355404087696569},pop_median=2.0996744723078065,pop_range={0.14997149406200208,65.05854052892492},posterior=0.7558320373250389]:1.9458398142549678,((3[&height=8.83639849681662E-16,height_95%_HPD={0.0,1.7763568394002505E-15},height_median=0.0,height_range={0.0,3.552713678800501E-15},length=1.2811020506453827,length_95%_HPD={0.23600380422556988,2.359302559585686},length_median=1.2819966344672338,length_range={0.007450263623539399,3.7486090616826537},pop=3.199952082781572,pop_95%_HPD={0.9290412044593066,6.37448411771831},pop_median=2.8000326522296173,pop_range={0.34932275328771767,73.7929858004893}]:1.5151135806998488,(6[&height=9.02583446280465E-16,height_95%_HPD={0.0,3.552713678800501E-15},height_median=0.0,height_range={0.0,3.552713678800501E-15},length=0.6500106791924878,length_95%_HPD={0.0012181654674883191,1.3885093565910829},length_median=0.5943216043856037,length_range={9.088566637238671E-4,2.919824988119011},pop=0.8931943829972087,pop_95%_HPD={0.15023225861117584,2.2630077210570536},pop_median=0.6287176512770786,pop_range={0.10294342546831342,27.294631170050323}]:0.6220395762712349,11[&height=9.053460541177904E-16,height_95%_HPD={0.0,3.552713678800501E-15},height_median=0.0,height_range={0.0,3.552713678800501E-15},length=0.8813557803758868,length_95%_HPD={9.088566637238671E-4,1.8938429630422462},length_median=0.7951951414519005,length_range={9.088566637238671E-4,3.182714289174772},pop=0.703691360643268,pop_95%_HPD={0.12362468528625943,1.6369567996044523},pop_median=0.5096468810592473,pop_range={0.0871553451910356,34.40395349060603}]:0.6220395762712349)[&height=0.6220395762712357,height_95%_HPD={9.088566637238671E-4,1.3484974464879347},height_median=0.5650106199529272,height_range={9.088566637238671E-4,2.9198249881190126},length=0.8903794373111711,length_95%_HPD={0.02747988035915938,1.8068326071840222},length_median=0.824321071581565,length_range={0.001007541210920948,2.9544765832165023},pop=0.9307855281241534,pop_95%_HPD={0.1581489510806198,2.137475106903056},pop_median=0.7339608296522094,pop_range={0.12907184177353237,13.359899071922031},posterior=0.7102866029771162]:0.893074004428614)[&height=1.5151135806998497,height_95%_HPD={0.6413371557195902,2.4195169169377433},height_median=1.4933774651824194,height_range={0.25217955626175126,3.7486090616826537},length=3.6411031996333594,length_95%_HPD={1.6623032364924306,5.73033442122003},length_median=3.5951108323526126,length_range={1.0812880601303547,8.607133110713423},pop=0.6976741177835895,pop_95%_HPD={0.2143035198120571,1.3635323625571985},pop_median=0.6274323082637865,pop_range={0.1295697441805112,3.3627035053065706},posterior=1.0]:3.6411031996333687,5[&height=8.90349040143738E-16,height_95%_HPD={0.0,1.7763568394002505E-15},height_median=0.0,height_range={0.0,3.552713678800501E-15},length=5.156216780333216,length_95%_HPD={2.950073961027499,7.275078103444671},length_median=5.092332528010715,length_range={2.2651005306878886,9.984059541513158},pop=0.9062601616488629,pop_95%_HPD={0.4534997709510609,1.4631431063396334},pop_median=0.8666039689273267,pop_range={0.3196815277957144,2.8037382993320743}]:5.156216780333217)[&height=5.156216780333218,height_95%_HPD={2.950073961027499,7.275078103444673},height_median=5.092332528010717,height_range={2.2651005306878904,9.984059541513158},length=4.706880340849501,length_95%_HPD={1.6378363265629412,7.474192324432007},length_median=4.763085635357918,length_range={0.20535485210393478,9.393355197990765},pop=0.9805733441819027,pop_95%_HPD={0.1753409665059138,2.098415021041696},pop_median=0.8403236654293748,pop_range={0.10191439221206787,7.904678375377374},posterior=1.0]:3.882942283860122)[&pop=3.9719083631405017,posterior=0.447900466562986]:2.341972742463021,((7[&height=9.061353706427406E-16,height_95%_HPD={0.0,1.7763568394002505E-15},height_median=0.0,height_range={0.0,3.552713678800501E-15},length=1.138917876084811,length_95%_HPD={0.13636364218183772,2.1478979919600825},length_median=1.0941216774235851,length_range={0.002738476802528922,3.7473689789437508},pop=1.1385014705441043,pop_95%_HPD={0.16348819295389233,2.6619918347743075},pop_median=0.8113103036136305,pop_range={0.15909996419585198,113.96470094843679}]:1.1389178760848107,9[&height=9.061353706427406E-16,height_95%_HPD={0.0,1.7763568394002505E-15},height_median=0.0,height_range={0.0,3.552713678800501E-15},length=1.138917876084811,length_95%_HPD={0.13636364218183772,2.1478979919600825},length_median=1.0941216774235851,length_range={0.002738476802528922,3.7473689789437508},pop=0.9829902786845441,pop_95%_HPD={0.1343778577559085,2.5504505797394343},pop_median=0.6768628513123006,pop_range={0.1015817975301594,98.12715708460682}]:1.1389178760848107)[&height=1.1389178760848115,height_95%_HPD={0.13636364218183772,2.1478979919600825},height_median=1.0941216774235851,height_range={0.002738476802528922,3.7473689789437508},length=7.365224454370537,length_95%_HPD={2.5511144579598444,11.561903442407932},length_median=7.634561223441921,length_range={0.42084984368292133,13.184544039442539},pop=0.6747190502159037,pop_95%_HPD={0.16024147528531707,1.4360006943819656},pop_median=0.578672800586257,pop_range={0.08869982060414301,3.861520879272599},posterior=1.0]:6.41978665866325,13[&height=8.89559723618788E-16,height_95%_HPD={0.0,1.7763568394002505E-15},height_median=0.0,height_range={0.0,3.552713678800501E-15},length=7.531349698612533,length_95%_HPD={3.5564793322605066,11.730415988663454},length_median=7.3649691179773145,length_range={1.0693141602894922,13.366973606002155},pop=0.5321513884595948,pop_95%_HPD={0.13403132463306275,1.0573498858987151},pop_median=0.4676034541873371,pop_range={0.10373149127088512,3.5164324598538848}]:7.5587045347480615)[&height=7.558704534748062,height_95%_HPD={3.1723360487128556,11.69819660484233},height_median=7.616200971018802,height_range={1.175542543392604,13.143433230191652},length=2.8659073518719076,length_95%_HPD={0.0059699532546790834,7.325470930674346},length_median=2.2360676309307266,length_range={8.144082865575442E-4,10.900487359823506},pop=3.442611718566702,pop_95%_HPD={0.1492564050194335,10.926721435347073},pop_median=2.105117004415528,pop_range={0.1492564050194335,59.1481076368476},posterior=0.6040879804487892]:3.822427271908299)[&height=11.381131806656361,height_95%_HPD={9.806285108316912,12.912750264133573},height_median=11.386897689789933,height_range={8.384527328107108,14.32118931337284},length=0.0,pop=4.0131022918556525,pop_95%_HPD={1.0801970464625266,8.001601072061222},pop_median=3.5643497395399,pop_range={0.6432500301670839,15.93590780199483},posterior=1.0]:0.0;
End;
